# Supplementary material for: AUF1-mediated inhibition of autophagic lysosomal degradation contributes to CagA stability and Helicobacter pylori-induced inflammation
Source: Gut Microbes. 2024 Jul 28;16(1):2382766. doi: 10.1080/19490976.2024.2382766 (PMC11285221; doi:10.1080/19490976.2024.2382766)
Supplement: Supplemental Material [file KGMI_A_2382766_SM7003.zip]

Archive with 2 entries (2 files):
- Revised_supplementary_Figures.docx
- Revised_supplementary_Tables.docx
